# Supplementary material for: Polycomb response elements reduce leaky expression of Cas9 under temperature-inducible Hsp70Bb promoter in Drosophila melanogaster
Source: G3 (Bethesda). 2023 Jan 27;13(4):jkad024. doi: 10.1093/g3journal/jkad024 (PMC10085756; doi:10.1093/g3journal/jkad024)
Supplement: jkad024_Supplementary_Data [file jkad024_supplementary_data.zip]

Archive with 11 entries (11 files):
- Figure_S1_G3-2022-403941.docx
- Figure_S2_G3-2022-403941.docx
- Figure_S3_G3-2022-403941.docx
- Figure_S4_G3-2022-403941.docx
- Figure_S5_G3-2022-403941.docx
- Figure_S6_G3-2022-403941.docx
- Figure_S7_G3-2022-403941.docx
- Figure_S8_G3-2022-403941.docx
- Figure_S9_G3-2022-403941.docx
- Supplemental_Material_Legends_G3-2022-403941.docx
- Supplemental_Reagents_Table_G3-2022-403941.xlsx
